# Supplementary material for: Atlantic hurricane activity during the last millennium
Source: Sci Rep. 2015 Aug 5;5:12838. doi: 10.1038/srep12838 (PMC4525293; doi:10.1038/srep12838)
Supplement: Supplementary Dataset 1 [file srep12838-s1.xls]

## Sheet: Sheet1
Age (CE)	Jamaican PC3 Series	EHA (15-25N; 70-80W)
2010	1.3247	86.1265
2009	0.82529	85.6244
2008	0.69539	86.4106
2007	1.2411	86.2007
2006	2.0014	85.9212
2005	1.7112	86.3016
2004	0.99637	86.8257
2003	1.7988	86.588
2002	1.1612	87.3649
2001	1.0653	86.8338
2000	1.6437	86.5242
1999	1.8216	85.7473
1998	0.59905	86.3016
1997	1.4328	84.8811
1996	0.73752	84.7674
1995	1.7078	84.067
1994	0.9744	82.9828
1993	1.5213	82.2176
1992	0.45166	82.1032
1991	1.0532	81.228
1990	0.40085	81.7904
1989	0.61559	81.1038
1988	1.0956	80.5973
1987	0.49063	78.9662
1986	0.6025	78.4382
1985	1.271	78.4173
1984	1.0565	78.2202
1983	0.49399	78.4649
1982	-0.025972	78.0727
1981	-0.049167	77.045
1980	1.0334	77.1121
1979	0.21385	76.297
1978	0.84768	76.5046
1977	0.72352	76.2456
1976	-0.48429	75.9628
1975	0.66627	76.0015
1974	0.49778	76.0341
1973	1.2534	75.7739
1972	0.24836	75.1312
1971	-0.29427	75.4628
1970	-0.012452	76.664
1969	1.0643	75.8292
1968	-0.032971	76.2717
1967	0.23792	75.3674
1966	1.0381	76.3139
1965	0.65525	77.8112
1964	-0.12559	78.5116
1963	0.91748	77.7612
1962	0.39557	79.3573
1961	1.1463	80.4541
1960	1.126	80.193
1959	0.65194	80.6735
1958	0.35252	82.7544
1957	1.4811	83.1567
1956	1.2783	84.2329
1955	0.79041	83.9534
1954	1.111	83.7157
1953	1.8481	84.27
1952	1.2997	84.3163
1951	1.4159	83.5023
1950	0.88181	82.9967
1949	0.90052	83.6125
1948	1.1768	82.5827
1947	0.3972	82.2683
1946	0.70841	81.4776
1945	0.79862	81.2632
1944	1.375	81.5661
1943	0.13415	81.3845
1942	1.5498	80.3523
1941	0.54973	81.1037
1940	1.2125	80.967
1939	1.1691	81.338
1938	0.72823	80.7984
1937	0.19766	80.8549
1936	1.1099	78.7074
1935	0.57878	78.6744
1934	1.1506	76.4421
1933	0.86307	75.1395
1932	0.18782	73.4864
1931	-0.48735	73.8619
1930	0.51842	73.6994
1929	-0.90513	71.5981
1928	-0.066495	68.3483
1927	-0.83992	64.6502
1926	0.55388	63.3232
1925	0.9558	62.8563
1924	-1.4146	61.8765
1923	-1.9321	62.4872
1922	-2.645	60.8536
1921	-1.071	61.2623
1920	-0.9302	59.7499
1919	-0.41103	57.9401
1918	-0.3258	57.5528
1917	-1.6162	58.6718
1916	-0.45213	61.0649
1915	-0.88091	61.3465
1914	-0.76088	61.9881
1913	-1.7818	59.9686
1912	-0.87084	58.274
1911	-0.37489	57.1597
1910	-0.80387	55.2463
1909	-0.32153	53.7168
1908	-2.3268	53.0408
1907	-1.9338	53.3098
1906	-2.6723	52.7254
1905	-2.2678	52.1282
1904	-2.3317	52.57
1903	-1.402	51.0764
1902	-1.527	52.1722
1901	-1.4248	53.82
1900	-0.9413	56.7527
1899	-0.38526	59.2238
1898	-1.738	61.3515
1897	-1.287	62.9908
1896	-0.37103	64.9808
1895	0.10972	66.8067
1894	0.076127	68.529
1893	-0.31329	70.6262
1892	0.15311	73.559
1891	0.36073	77.3863
1890	0.30719	81.4623
1889	0.69242	83.4524
1888	1.6042	86.45
1887	1.044	89.4267
1886	2.3437	92.0648
1885	3.4955	93.1919
1884	1.9979	94.1845
1883	2.9187	93.3183
1882	2.5113	92.2956
1881	2.6552	88.9095
1880	1.4298	83.5267
1879	1.2487	77.1468
1878	-0.12945	73.2074
1877	0.63426	68.3354
1876	-2.1681	64.2699
1875	-2.7627	58.7332
1874	-2.556	54.7663
1873	-1.739	49.8136
1872	-1.7028	46.3255
1871	-1.3454	41.7822
1870	-2.597	40.9612
1869	-2.3333	41.7092
1868	-3.449	42.173
1867	-3.4383	42.2565
1866	-3.6762	42.3168
1865	-2.9467	41.5294
1864	-2.0526	41.1491
1863	-2.1159	41.6431
1862	-1.6606	42.1231
1861	-1.6456	44.3704
1860	-2.0917	47.0978
1859	-2.9579	47.993
1858	-1.8644	47.5918
1857	-2.9942	47.1361
1856	-1.3064	48.102
1855	-1.0884	48.1925
1854	-2.098	48.5995
1853	-2.4335	49.1097
1852	-2.5478	50.1128
1851	-0.74454	51.9809
1850	-1.5597	51.0358
1849	-1.7056	50.5384
1848	-2.4742	51.9693
1847	-0.91256	52.7126
1846	-1.222	55.4713
1845	-2.2027	55.8285
1844	-1.5611	57.9876
1843	-0.74039	59.3815
1842	-1.7285	61.5995
1841	0.069207	63.3569
1840	-0.40595	65.136
1839	0.48854	68.1262
1838	-0.38286	69.17
1837	-0.37016	71.0331
1836	0.75439	73.3897
1835	0.46565	74.9489
1834	0.63384	76.0891
1833	-0.57091	75.9564
1832	1.0269	76.8259
1831	0.50693	77.2618
1830	1.5483	76.5584
1829	0.67574	77.7646
1828	0.36261	78.638
1827	0.44195	80.9783
1826	0.043377	80.8395
1825	0.087114	80.5861
1824	1.6098	80.2916
1823	1.4624	81.1577
1822	1.6491	82.0134
1821	0.89529	83.8595
1820	0.26649	85.5722
1819	1.269	87.5574
1818	1.4973	87.3499
1817	1.1743	87.6908
1816	2.1932	86.6402
1815	1.6682	87.1806
1814	1.9702	87.6177
1813	1.4129	87.8844
1812	1.7853	87.627
1811	0.65238	88.1975
1810	1.4079	86.457
1809	0.68201	85.9108
1808	1.522	84.4775
1807	1.2524	83.0733
1806	1.7159	81.594
1805	0.54173	81.2491
1804	1.1508	79.6543
1803	0.6105	79.3696
1802	0.080869	77.0334
1801	0.38172	76.063
1800	0.3253	74.5671
1799	-0.10496	74.8726
1798	0.41196	74.2054
1797	-0.69421	73.1191
1796	0.33199	73.5162
1795	0.29687	74.1672
1794	0.83141	74.0588
1793	0.51803	74.6697
1792	-0.41999	74.1464
1791	0.45752	75.232
1790	0.9993	75.0997
1789	0.22242	74.6941
1788	0.47466	73.8995
1787	-0.084521	73.1642
1786	0.33557	73.9007
1785	0.20647	73.8138
1784	-0.087808	74.5009
1783	0.077689	75.2845
1782	-0.1795	76.393
1781	0.27864	77.1796
1780	0.37506	78.0598
1779	1.6511	78.9273
1778	0.96569	79.9971
1777	1.5262	81.2255
1776	0.66169	82.8924
1775	1.1705	84.2421
1774	1.0294	85.7821
1773	0.92691	85.4075
1772	1.24306	85.8911
1771	1.40113	85.5641
1770	1.5592	85.7798
1769	1.8366	85.6997
1768	1.2959	86.0523
1767	1.4242	86.7469
1766	1.2153	86.9301
1765	0.86701	86.6576
1764	1.0939	85.9027
1763	1.3637	85.4319
1762	1.5861	86.13
1761	1.4173	86.0314
1760	1.142	86.2714
1759	0.84352	87.0194
1758	1.3895	87.0658
1757	1.9582	86.5555
1756	1.3309	86.3851
1755	1.4431	86.1845
1754	1.5768	86.1485
1753	1.1379	86.8489
1752	0.87914	86.8825
1751	1.4248	86.2993
1750	1.2273	86.3793
1749	1.1077	86.3294
1748	1.5079	84.8602
1747	1.4208	84.488
1746	1.4056	84.4555
1745	1.4069	84.5181
1744	1.3954	84.132
1743	0.18365	84.2943
1742	0.78394	84.2329
1741	0.84857	83.8189
1740	1.4842	83.1266
1739	0.86106	83.1428
1738	1.2623	82.401
1737	1.449	82.999
1736	1.0286	83.3469
1735	0.74803	84.0462
1734	1.4227	83.4455
1733	0.6918	84.0102
1732	0.75038	84.2317
1731	1.1146	84.6016
1730	1.5117	84.888
1729	0.91411	84.8625
1728	1.3968	84.379
1727	1.4725	84.5749
1726	1.8003	84.9506
1725	1.2998	84.488
1724	0.72407	84.1772
1723	0.96412	85.1199
1722	0.87747	85.4261
1721	1.1069	85.9815
1720	0.67618	85.6383
1719	1.2162	86.2935
1718	1.8086	87.3731
1717	1.6871	88.4294
1716	1.9995	89.1693
1715	1.4744	89.6783
1714	1.9219	90.5898
1713	1.7474	90.1897
1712	1.967	89.167
1711	1.5789	86.9324
1710	1.59	85.7311
1709	1.5408	84.6851
1708	0.83659	83.013
1707	0.83835	81.9025
1706	-0.43282	80.7706
1705	0.86038	79.7562
1704	0.48172	78.4622
1703	0.3363	77.6289
1702	0.69372	77.168
1701	0.89326	77.2813
1700	0.6167	78.88
1699	0.36241	78.4678
1698	0.75044	78.4822
1697	0.39932	79.1159
1696	0.94576	78.8567
1695	1.0838	78.3212
1694	0.46926	78.2887
1693	0.4954	79.2363
1692	0.93746	79.7502
1691	0.44792	80.2706
1690	0.38519	79.2974
1689	0.58599	78.2457
1688	1.2612	76.8947
1687	1.2379	75.6013
1686	0.89307	73.8873
1685	0.022466	72.6235
1684	0.086199	71.4709
1683	-0.81231	70.6038
1682	-0.73159	65.4544
1681	-0.68838	60.9382
1680	-0.75091	58.7506
1679	-0.70813	58.4642
1678	-0.23655	58.4805
1677	-3.6236	60.2478
1676	-3.0461	61.3917
1675	-1.182	61.6079
1674	-0.24916	61.9697
1673	0.10189	62.1184
1672	0.86372	62.2032
1671	0.35362	65.6823
1670	-0.48335	68.6556
1669	-0.40774	70.1176
1668	-0.56714	70.3288
1667	-0.15603	70.1716
1666	-0.3234	69.7229
1665	-0.22558	69.6585
1664	0.2049	70.3497
1663	-0.048795	71.3144
1662	-0.04721	71.9359
1661	0.43803	72.476
1660	0.29254	72.8487
1659	0.17231	73.6412
1658	0.50736	73.9436
1657	0.022436	74.7855
1656	0.35634	75.8611
1655	0.03015	76.605
1654	0.52616	76.2651
1653	0.49176	76.4348
1652	0.74984	76.3831
1651	0.97307	77.1708
1650	1.1437	77.542
1649	-0.02989	78.5487
1648	0.33326	79.4733
1647	0.45834	80.6253
1646	0.76961	81.6985
1645	0.70848	82.7984
1644	0.98523	83.3945
1643	1.4031	85.1988
1642	1.5847	86.6205
1641	1.7678	87.9505
1640	2.016	89.1658
1639	1.7092	90.1004
1638	1.6817	90.7289
1637	1.6818	90.577
1636	1.7201	90.7579
1635	1.9225	90.2836
1634	1.5953	89.1867
1633	1.5815	88.7901
1632	1.2588	88.1082
1631	1.7562	87.6316
1630	1.3186	87.4844
1629	0.97532	86.799
1628	1.3322	87.0089
1627	1.0356	86.3259
1626	1.229	86.2239
1625	1.5809	85.7774
1624	1.2722	85.6394
1623	1.7951	86.0882
1622	0.93285	85.8864
1621	1.1618	86.1114
1620	1.3332	86.0824
1619	1.1881	85.7589
1618	1.401	85.5397
1617	1.1399	84.6225
1616	1.2496	84.9588
1615	1.2016	84.4311
1614	1.274	83.907
1613	1.0639	83.7273
1612	0.9257	83.1556
1611	1.2508	83.609
1610	0.66178	84.8857
1609	0.83556	85.6081
1608	1.0177	86.7202
1607	0.85901	87.9598
1606	1.5698	89.2504
1605	2.4605	90.068
1604	1.8868	91.1255
1603	2.3299	91.245
1602	2.2393	91.6323
1601	2.15	92.5947
1600	2.0264	92.6179
1599	1.665	91.8537
1598	0.94827	91.1916
1597	1.3853	89.6447
1596	1.7722	88.1407
1595	1.5923	87.0716
1594	1.7347	85.6197
1593	1.259	85.0167
1592	0.86271	85.3124
1591	0.81248	85.5652
1590	1.1364	85.1373
1589	0.64866	84.8173
1588	1.0936	84.0485
1587	1.2282	83.5417
1586	1.6251	82.8784
1585	1.3664	82.425
1584	1.2892	81.4138
1583	1.005	81.4384
1582	0.77802	80.4223
1581	0.23347	79.6529
1580	0.38259	78.913
1579	0.17705	78.6188
1578	0.6721	78.6914
1577	0.12964	78.2585
1576	0.49838	78.1038
1575	0.92322	77.7532
1574	1.0873	77.9623
1573	1.358	77.9181
1572	0.59445	77.5315
1571	0.63129	77.8322
1570	-0.099108	77.2888
1569	0.58092	76.4492
1568	0.13517	75.2231
1567	0.30534	72.1856
1566	0.41491	70.2359
1565	-0.017169	69.1097
1564	0.12681	69.8436
1563	-0.075793	70.5841
1562	-1.5234	71.6732
1561	-1.255	72.9205
1560	-0.43701	73.5732
1559	0.59706	75.0215
1558	1.2833	76.3121
1557	1.1683	78.448
1556	1.4885	81.6327
1555	1.0341	85.0179
1554	1.3567	86.9521
1553	1.3511	87.1516
1552	1.9503	85.6812
1551	1.4976	84.7593
1550	1.9558	83.6994
1549	1.3987	82.5373
1548	0.78622	80.5355
1547	-0.11201	79.0921
1546	0.29364	76.8984
1545	0.48342	75.2018
1544	-0.068349	74.1339
1543	-0.54223	73.053
1542	-0.01808	72.7602
1541	-0.1307	72.921
1540	-0.11178	72.5734
1539	0.94281	73.3018
1538	0.37339	74.5998
1537	0.50846	75.3681
1536	0.040468	75.5422
1535	-0.03605	74.9287
1534	1.1743	75.1353
1533	1.163	74.6909
1532	0.18653	74.6633
1531	0.14712	73.6208
1530	-0.71272	74.4234
1529	0.084212	75.6849
1528	0.52121	74.2444
1527	0.34722	73.1456
1526	-0.48045	72.7915
1525	0.80194	73.0636
1524	1.1605	74.1789
1523	-0.19216	73.511
1522	0.12069	73.162
1521	-0.1493	71.3472
1520	0.40515	69.6051
1519	0.34522	65.585
1518	-0.54937	60.3301
1517	0.19022	56.5706
1516	-1.3743	51.749
1515	-2.133	48.0928
1514	-3.0116	44.3646
1513	-3.8242	41.4448
1512	-3.7587	37.8732
1511	-4.4532	33.7369
1510	-3.6168	31.9801
1509	-3.1319	31.3876
1508	-2.4249	30.9237
1507	-3.9365	32.0949
1506	-3.7342	33.3392
1505	-3.0408	33.97
1504	-2.6944	34.7469
1503	-3.452	34.6147
1502	-2.7133	35.3059
1501	-2.578	38.228
1500	-3.8557	39.3737
1499	-2.8795	38.5249
1498	-3.2571	38.4646
1497	-1.7697	39.6056
1496	-1.1639	40.5588
1495	-2.6473	42.2321
1494	-3.8464	45.0152
1493	-2.751	47.3553
1492	-2.3696	49.715
1491	-1.8096	49.5341
1490	-0.9905	49.0796
1489	-1.216	50.761
1488	-0.65912	53.9882
1487	-1.0188	56.3224
1486	-1.9421	56.908
1485	-1.5951	57.002
1484	-1.052	56.1462
1483	-0.78446	55.5351
1482	-0.53715	53.791
1481	-1.814	53.3388
1480	-1.7202	54.2711
1479	-1.8029	55.2231
1478	-1.795	55.6568
1477	-2.3142	54.4149
1476	-1.4474	52.1131
1475	-1.0578	51.1715
1474	-0.69206	47.2126
1473	-0.64089	46.227
1472	-1.9625	42.4177
1471	-2.7207	40.7873
1470	-2.7073	39.2775
1469	-5.4752	36.8133
1468	-2.7378	34.8014
1467	-5.4081	33.8529
1466	-3.8608	33.7068
1465	-2.8802	32.8846
1464	-3.3948	33.8042
1463	-2.6007	37.2204
1462	-1.5406	38.1875
1461	-2.1018	41.7358
1460	-3.5001	43.9008
1459	-1.8355	44.2452
1458	-2.2345	45.3387
1457	-1.8202	45.8988
1456	-2.042	45.1567
1455	-1.8077	44.5432
1454	-2.5527	45.1195
1453	-2.3579	43.2746
1452	-2.0697	42.972
1451	-2.2442	42.2403
1450	-2.6842	42.209
1449	-2.9528	41.1978
1448	-3.5861	41.3601
1447	-2.5215	40.0057
1446	-2.5143	38.1202
1445	-2.0712	37.8431
1444	-2.7673	37.719
1443	-2.3986	36.7449
1442	-3.6426	37.6796
1441	-3.8584	37.4453
1440	-2.5073	37.4152
1439	-2.8021	36.0886
1438	-3.8762	36.4191
1437	-2.6992	36.8435
1436	-2.7437	38.8403
1435	-2.5438	40.9728
1434	-3.3296	40.9635
1433	-2.4535	42.5278
1432	-1.9957	44.6348
1431	-1.7481	46.0182
1430	-1.8355	47.7681
1429	-2.5162	49.4449
1428	-1.318	51.5948
1427	-1.8783	52.8506
1426	-1.387	53.1092
1425	-1.083	53.2727
1424	-0.95373	52.3357
1423	-1.2901	53.7168
1422	-1.2624	53.8026
1421	-1.7501	53.8455
1420	-1.593	53.849
1419	-2.7241	53.8942
1418	-1.2069	53.8455
1417	-1.2357	54.3279
1416	-1.8379	54.597
1415	-1.3843	54.3302
1414	-1.0393	54.4555
1413	-1.0003	55.6928
1412	-0.83246	55.1988
1411	-1.0071	54.9077
1410	-2.0026	55.8169
1409	-1.4747	55.3959
1408	-1.5505	55.3611
1407	-1.6752	55.5142
1406	-1.5125	55.6823
1405	-0.97558	55.3808
1404	-1.7834	55.7751
1403	-1.0725	56.2563
1402	-0.85431	56.2332
1401	-0.67318	57.1608
1400	-1.293	58.2613
1399	-1.6289	57.5609
1398	-1.0176	59.1136
1397	-1.5732	59.4406
1396	-0.79501	58.8794
1395	-0.46872	59.1171
1394	-1.6394	58.4318
1393	-0.31114	60.0188
1392	-0.76242	60.1074
1391	-1.3868	60.8139
1390	-0.44727	60.1119
1389	-1.9434	60.2713
1388	-0.12311	61.0272
1387	-0.93353	61.0458
1386	-0.90299	61.4216
1385	-1.4609	62.4478
1384	-0.31749	62.444
1383	-0.92244	63.5785
1382	-0.29338	62.8948
1381	-0.40605	62.9391
1380	-0.4133	62.3023
1379	-0.45093	63.7132
1378	-0.86716	63.9396
1377	-0.77169	64.7712
1376	-0.89152	63.8378
1375	-1.5071	63.3605
1374	-0.12245	62.8686
1373	-0.10273	62.8589
1372	-0.13355	63.2853
1371	-1.1788	63.6401
1370	-0.85879	64.4473
1369	-0.87996	66.2295
1368	-0.46013	66.3189
1367	-0.46275	66.4391
1366	-0.43507	65.4073
1365	-0.125785	65.2412
1364	0.1835	65.7006
1363	-0.037664	66.2293
1362	0.011332	67.0441
1361	-1.1123	67.4236
1360	-1.3365	67.9364
1359	-0.42289	67.5168
1358	-0.37854	67.031
1357	0.3129	67.1339
1356	-0.10278	67.4664
1355	0.051413	68.5988
1354	-0.52395	69.4947
1353	-0.27728	70.3216
1352	0.059889	70.5044
1351	0.32687	70.0757
1350	-0.038183	70.2025
1349	-0.48666	70.5933
1348	0.36154	70.831
1347	-0.20512	71.0005
1346	-0.093787	71.0151
1345	0.017546	71.5902
1344	0.42209	72.0407
1343	-0.2984	73.3631
1342	-0.11655	73.1892
1341	0.073757	73.7801
1340	0.87237	74.1398
1339	0.38921	74.0788
1338	0.76776	73.932
1337	0.19652	74.1073
1336	0.35547	73.6538
1335	0.2474	73.4963
1334	-0.040327	73.0242
1333	0.28283	72.4112
1332	-0.131995	71.5567
1331	-0.54682	72.3534
1330	-0.075556	71.9377
1329	0.42442	72.5487
1328	-0.19228	72.4078
1327	-0.042809	71.6572
1326	0.95236	71.0554
1325	-0.03897	70.6023
1324	0.8271	68.1232
1323	-0.17402	64.9932
1322	-0.42921	64.0899
1321	-0.70292	62.8105
1320	-0.97663	59.7181
1319	-2.4272	59.0208
1318	-2.5447	57.1226
1317	-1.0492	57.1226
1316	-1.2564	57.2014
1315	-1.9811	57.6003
1314	-0.70029	58.317
1313	-0.97423	61.2786
1312	-0.17369	64.1165
1311	-0.35415	65.1797
1310	-0.32504	66.1753
1309	-0.29593	68.7464
1308	0.38172	69.4804
1307	0.14731	70.7359
1306	-0.040605	70.5767
1305	-0.31196	70.6794
1304	0.45784	70.8231
1303	-0.0039625	70.7027
1302	0.21673	69.4166
1301	-0.32476	69.1054
1300	-0.25672	69.3247
1299	-0.18868	69.7065
1298	-0.41019	68.0162
1297	-0.83818	66.8917
1296	-0.14791	65.7602
1295	0.16733	65.425
1294	0.050349	65.424
1293	-1.1457	65.411
1292	-1.0706	65.8104
1291	-0.85666	66.8793
1290	-0.64272	67.0647
1289	-0.25762	67.4322
1288	-0.20103	67.4873
1287	-0.031324	68.3677
1286	0.17577	69.5121
1285	0.028005	70.347
1284	0.51586	71.7453
1283	0.10263	71.9096
1282	-0.3106	72.6276
1281	0.015062	72.851
1280	-0.064665	72.7743
1279	0.68367	72.8916
1278	-0.10176	72.5331
1277	0.48004	71.0458
1276	0.1807	71.2051
1275	0.10292	71.1639
1274	0.139325	70.9528
1273	0.17573	70.6681
1272	-1.3082	72.2118
1271	-0.15947	72.5632
1270	-0.02403	72.6512
1269	-0.26491	72.6008
1268	0.41363	72.585
1267	1.3626	72.3402
1266	0.813375	72.9056
1265	0.26415	73.369
1264	0.055065	72.9684
1263	0.12442	73.0354
1262	-0.056483	72.601
1261	-0.77188	70.7661
1260	0.28009	68.7885
1259	-0.40411	67.7128
1258	-0.201281	67.2121
1257	0.0015488	65.8542
1256	-0.37802	64.6341
1255	-1.0626	64.1153
1254	-0.75614	62.31
1253	-0.41991	62.458
1252	-1.1637	63.1499
1251	-1.2139	63.3417
1250	-1.2641	63.5742
1249	-1.4323	64.7079
1248	-0.26384	64.9128
1247	0.45509	64.1579
1246	0.18356	65.0888
1245	-0.1575	66.1736
1244	0.012735	67.0159
1243	-0.561682	68.4668
1242	-1.1361	68.5229
1241	-0.28056	67.8346
1240	-0.18482	67.4457
1239	-0.46515	67.04
1238	-0.05598	67.0113
1237	-0.21053	66.7462
1236	-0.19795	67.4321
1235	-0.18537	66.9963
1234	-0.54229	66.6704
1233	-0.014483	66.9482
1232	-0.81319	67.103
1231	-0.48543	66.9928
1230	-0.69392	66.3736
1229	-0.49406	65.3113
1228	-0.201583	65.6488
1227	0.090893	66.0572
1226	-0.31504	67.2013
1225	-0.78536	67.8941
1224	-1.1931	69.136
1223	-0.22219	69.9361
1222	0.37293	69.9921
1221	0.272275	69.916
1220	0.17162	70.7908
1219	0.4842	71.9823
1218	0.26496	73.4247
1217	-0.14852	73.3713
1216	0.018694	71.9726
1215	0.51481	70.9237
1214	0.34495	70.1283
1213	0.17509	69.2426
1212	-0.27281	68.4334
1211	-0.95392	68.0492
1210	-0.72269	67.4778
1209	-0.58289	67.3748
1208	-0.35593	66.822
1207	-0.50263	66.3726
1206	-0.513	66.3628
1205	-0.52337	66.9767
1204	0.41712	67.7756
1203	-0.1794	68.8555
1202	-0.25132	69.5597
1201	-0.28203	70.3507
1200	-0.37153	69.9825
1199	0.03503	70.859
1198	0.44159	69.3895
1197	0.31212	68.9745
1196	0.24761	69.0609
1195	-0.86223	69.2124
1194	0.3081	69.6122
1193	-0.97689	69.4582
1192	-0.573095	69.1657
1191	-0.1693	68.0553
1190	-0.1383	67.1978
1189	0.0076676	67.5508
1188	-0.11107	66.7108
1187	0.16414	67.3948
1186	-0.74127	67.4175
1185	-0.56579	67.0302
1184	-0.52727	66.2885
1183	-0.48875	66.5103
1182	-0.32807	66.2495
1181	-0.55155	65.0908
1180	-0.53671	66.0379
1179	-0.8419	66.1768
1178	0.21815	66.4277
1177	-0.358465	66.2762
1176	-0.93508	66.0181
1175	0.1572	65.6931
1174	-0.43409	65.0498
1173	-0.28925	65.2449
1172	-0.63242	64.4086
1171	-0.57292	63.7517
1170	-0.85991	64.4421
1169	-1.1469	63.3921
1168	-0.65684	62.8535
1167	-0.57526	62.2306
1166	-0.98155	62.0376
1165	-0.28018	61.4093
1164	-0.83885	60.9045
1163	-0.94486	61.185
1162	-0.880165	60.4137
1161	-0.81547	58.8179
1160	-1.169	59.9356
1159	-1.3388	60.09
1158	-0.88079	60.6087
1157	-1.3884	61.4946
1156	-2.0896	61.3143
1155	0.079226	61.4414
1154	-0.133802	62.1586
1153	-0.34683	62.6772
1152	-0.10449	62.7818
1151	-1.0512	63.4903
1150	-0.69484	65.4058
1149	-0.48863	64.1682
1148	-0.8469	63.5358
1147	-0.7816	63.6549
1146	-0.7163	62.426
1145	-0.27246	62.8954
1144	-1.0949	63.1569
1143	-0.73357	63.3689
1142	-0.23386	64.1677
1141	-1.2703	64.4984
1140	-0.60596	64.8218
1139	-0.446745	65.2856
1138	-0.28753	66.2174
1137	-0.089119	65.9836
1136	-0.46793	65.4359
1135	-0.40946	65.9723
1134	0.16744	65.8002
1133	-0.21095	66.2803
1132	-0.95534	66.2751
1131	-0.75351	65.5675
1130	-0.76138	64.544
1129	-0.76925	63.7641
1128	0.0086222	62.8682
1127	-0.29246	62.5691
1126	-0.76028	63.2526
1125	-1.4388	62.9485
1124	-1.1494	62.5123
1123	-0.68238	62.5805
1122	-0.494655	61.2259
1121	-0.30693	60.1307
1120	-1.042	59.8925
1119	-1.1752	61.2149
1118	-0.70454	62.1275
1117	-1.2763	62.4429
1116	-1.3314	61.4475
1115	-0.98618	60.6676
1114	-0.18438	60.8956
1113	-0.28376	60.5114
1112	-0.38314	59.6579
1111	-1.4389	59.4759
1110	-1.0468	59.6969
1109	-0.82568	59.1298
1108	-1.5397	57.7511
1107	-1.5141	56.508
1106	-1.449	55.4238
1105	-1.1218	55.8945
1104	-1.5237	55.4968
1103	-1.49305	55.469
1102	-1.4624	56.1613
1101	-1.4115	56.6564
1100	-0.99224	57.2664
1099	-1.4247	56.9115
1098	-0.85182	56.9718
1097	-0.88288	56.9915
1096	-1.0442	56.8709
1095	-0.87022	56.7213
1094	-1.4592	55.8377
1093	-1.4665	56.0859
1092	-1.4738	56.2761
1091	-1.5765	55.2753
1090	-1.5534	55.1918
1089	-1.8308	54.946
1088	-1.1893	55.2637
1087	-0.67207	55.4539
1086	-1.8321	55.8702
1085	-1.1228	56.6135
1084	-1.1036	57.2304
1083	-1.1579	57.9552
1082	-1.2865	57.9378
1081	-1.07894	56.2042
1080	-0.87138	56.6031
1079	-0.96821	56.2877
1078	-1.1425	55.8899
1077	-1.2066	55.6939
1076	-2.3164	55.36
1075	-1.4531	55.5791
1074	-1.4226	54.7802
1073	-1.4808	54.3326
1072	-1.3441	54.3187
1071	-1.603	54.8973
1070	-0.87075	56.101
1069	-1.6297	56.6784
1068	-1.39245	56.5938
1067	-1.1552	57.0217
1066	-0.65783	58.0004
1065	-1.1751	58.8075
1064	-0.90467	58.7657
1063	-1.5039	60.4017
1062	-1.0748	61.6627
1061	-0.41494	62.4661
1060	-0.83768	62.2545
1059	-0.90993	61.6245
1058	-0.078356	61.6418
1057	-0.19613	61.8578
1056	-0.39311	61.1886
1055	-0.8586	61.1074
1054	-1.7727	62.2023
1053	-0.88832	61.8951
1052	-1.29896	61.0825
1051	-1.7096	60.7864
1050	-0.492	59.6926
1049	0.20093	58.9605
1048	-1.2013	58.6834
1047	-0.84919	58.6347
1046	-0.477	59.0313
1045	-1.4307	60.4371
1044	-1.5534	60.2645
1043	-2.0352	59.3536
1042	-0.93449	60.3777
1041	-0.92336	59.832
1040	-0.37559	60.0731
1039	-0.65569	61.2388
1038	-0.66259	62.6719
1037	-0.23035	63.8297
1036	-1.3669	64.1794
1035	-0.24825	64.6762
1034	-0.3249	65.0716
1033	-0.19393	66.0237
1032	-0.93693	67.077
1031	-0.60271	67.769
1030	-0.45219	69.1238
1029	-0.00047104	68.6739
1028	0.24738	67.3533
1027	0.33669	66.6217
1026	0.426	67.6734
1025	-0.081589	67.5861
1024	-0.67512	67.5555
1023	-1.5777	67.234
1022	-0.88793	66.6676
1021	0.060788	65.8528
1020	-0.68556	64.6208
1019	-0.48115	64.426
1018	-0.30545	64.4211
1017	-0.2899	65.7483
1016	-0.43619	65.6348
1015	-0.74279	65.6492
1014	-0.26634	66.4062
1013	-0.67977	66.4649
1012	-0.31873	66.4476
1011	-0.99549	66.7648
1010	0.074402	66.5808
1009	0.032495	67.4995
1008	-0.42552	67.5379
1007	-0.32177	68.3971
1006	0.010954	68.5807
1005	-0.61066	69.4851
1004	0.1286	69.2419
1003	-0.22997	68.9986
1002	0.13542	69.3585
1001	-0.1446	69.6494
1000	-0.13766	69.3941
